# Supplementary material for: Populus × euramericana Accumulates More Organic Pollutants (PAHs and PCBs), While P. nigra ‘Italica’ Absorbs More Heavy Metals
Source: Plants (Basel). 2025 May 12;14(10):1445. doi: 10.3390/plants14101445 (PMC12115039; doi:10.3390/plants14101445)
Supplement: Supplementary file 1 [file plants-14-01445-s001.zip]

Archive with 1 entries (1 files):
- plants-3613311-supplementary.pdf
